# Supplementary material for: Determination of Nutrients, Biomass, and Bacterial Quantification in Different Mangroves Sites: A Comparative Study on Nutrients Dependent Biomass Production
Source: Ecol Evol. 2025 Jul 4;15(7):e71697. doi: 10.1002/ece3.71697 (PMC12231210; doi:10.1002/ece3.71697)
Supplement: Supplementary file 2 — Appendix S2. [file ECE3-15-e71697-s001.xlsx]

## Sheet: Mean Table 1
	Table 1. Nutrients (NH4+, NO2−, NO3−, P, Si) analysis of seawater samples from eight stations (S-1 to S-8)
		Mean
	NH4+
	S-1_low	S-1_mid	S-1_high	S-2_low	S-2_mid	S-2_high	S-3_low	S-3_mid	S-3_high	S-4_low	S-4_mid	S-4_high	S-5_low	S-5_mid	S-5_high	S-6_low	S-6_mid	S-6_high	S-7_low	S-7_mid	S-7_high	S-8_low	S-8_mid	S-8_high
	0.457	0.324	0.297	0.328	0.259	0.174	0.441	0.29	0.226	0.349	0.256	0.194	0.456	0.301	0.291	0.358	0.289	0.213	0.096	0.082	0.066	0.094	0.079	0.063
	0.451	0.331	0.293	0.317	0.255	0.171	0.453	0.295	0.235	0.331	0.261	0.19	0.487	0.29	0.272	0.361	0.278	0.207	0.102	0.071	0.035	0.09	0.091	0.054
	0.463	0.317	0.288	0.333	0.271	0.163	0.461	0.284	0.219	0.353	0.227	0.202	0.463	0.321	0.289	0.349	0.269	0.191	0.077	0.097	0.075	0.103	0.075	0.095
	0.456	0.335	0.282	0.321	0.249	0.179	0.445	0.303	0.246	0.361	0.268	0.183	0.453	0.314	0.317	0.336	0.294	0.201	0.087	0.078	0.069	0.063	0.088	0.071
	0.457	0.313	0.305	0.331	0.267	0.169	0.452	0.281	0.221	0.344	0.253	0.215	0.466	0.297	0.306	0.351	0.291	0.217	0.099	0.091	0.071	0.101	0.101	0.059
	0.453	0.326	0.288	0.326	0.251	0.179	0.431	0.275	0.232	0.357	0.258	0.175	0.445	0.305	0.286	0.365	0.286	0.209	0.093	0.074	0.062	0.086	0.057	0.067
	0.461	0.323	0.312	0.335	0.269	0.167	0.437	0.315	0.206	0.337	0.244	0.205	0.459	0.288	0.261	0.381	0.284	0.225	0.105	0.087	0.063	0.125	0.07	0.055
	0.456	0.328	0.306	0.323	0.247	0.185	0.421	0.306	0.233	0.345	0.285	0.186	0.449	0.283	0.289	0.367	0.309	0.233	0.115	0.067	0.057	0.084	0.083	0.038
	0.458	0.32	0.305	0.339	0.265	0.177	0.429	0.294	0.217	0.367	0.249	0.199	0.425	0.312	0.311	0.355	0.298	0.219	0.089	0.093	0.097	0.098	0.066	0.069
Mean	0.456889	0.324111	0.297333	0.328111	0.259222	0.173778	0.441111	0.293667	0.226111	0.349333	0.255667	0.194333	0.455889	0.301222	0.291333	0.358111	0.288667	0.212778	0.0958889	0.0822222	0.0661111	0.0937778	0.0788889	0.0634444
	NO2−	Mean
	S-1_low	S-1_mid	S-1_high	S-2_low	S-2_mid	S-2_high	S-3_low	S-3_mid	S-3_high	S-4_low	S-4_mid	S-4_high	S-5_low	S-5_mid	S-5_high	S-6_low	S-6_mid	S-6_high	S-7_low	S-7_mid	S-7_high	S-8_low	S-8_mid	S-8_high
	0.223	0.14	0.074	0.103	0.05	0.049	0.195	0.091	0.058	0.112	0.083	0.038	0.221	0.104	0.069	0.152	0.098	0.053	0.039	0.038	0.031	0.032	0.025	0.012
	0.232	0.172	0.072	0.105	0.056	0.047	0.191	0.084	0.067	0.107	0.102	0.051	0.217	0.107	0.083	0.141	0.087	0.057	0.026	0.029	0.045	0.021	0.019	0.006
	0.211	0.15	0.069	0.099	0.04	0.055	0.202	0.101	0.038	0.121	0.094	0.024	0.235	0.097	0.059	0.165	0.095	0.043	0.048	0.051	0.01	0.055	0.017	0.017
	0.229	0.12	0.075	0.109	0.06	0.044	0.183	0.076	0.061	0.103	0.055	0.043	0.229	0.125	0.079	0.127	0.11	0.065	0.035	0.045	0.031	0.035	0.035	0.005
	0.242	0.14	0.071	0.097	0.07	0.051	0.188	0.075	0.052	0.119	0.072	0.056	0.216	0.091	0.059	0.183	0.081	0.074	0.051	0.035	0.039	0.023	0.031	0.023
	0.204	0.15	0.077	0.104	0.05	0.049	0.197	0.103	0.064	0.101	0.095	0.02	0.226	0.117	0.076	0.121	0.101	0.032	0.027	0.041	0.048	0.034	0.026	0.001
	0.217	0.16	0.073	0.101	0.052	0.054	0.207	0.106	0.055	0.117	0.111	0.033	0.213	0.087	0.064	0.175	0.096	0.043	0.043	0.031	0.041	0.029	0.01	0.019
	0.235	0.13	0.079	0.107	0.03	0.043	0.191	0.083	0.076	0.105	0.073	0.053	0.208	0.111	0.073	0.139	0.102	0.064	0.031	0.025	0.019	0.014	0.032	0.007
	0.215	0.111	0.072	0.103	0.044	0.05	0.199	0.097	0.049	0.122	0.063	0.026	0.225	0.101	0.061	0.163	0.109	0.049	0.052	0.049	0.035	0.043	0.029	0.022
Mean	0.223111	0.141444	0.0735556	0.103111	0.0502222	0.0491111	0.194778	0.0906667	0.0577778	0.111889	0.0831111	0.0382222	0.221111	0.104444	0.0692222	0.151778	0.0976667	0.0533333	0.0391111	0.0382222	0.0332222	0.0317778	0.0248889	0.0124444
	NO3−	Mean
	S-1_low	S-1_mid	S-1_high	S-2_low	S-2_mid	S-2_high	S-3_low	S-3_mid	S-3_high	S-4_low	S-4_mid	S-4_high	S-5_low	S-5_mid	S-5_high	S-6_low	S-6_mid	S-6_high	S-7_low	S-7_mid	S-7_high	S-8_low	S-8_mid	S-8_high
	0.521	0.192	0.185	0.119	0.091	0.087	0.335	0.125	0.116	0.234	0.094	0.093	0.479	0.142	0.117	0.241	0.111	0.101	0.099	0.077	0.055	0.097	0.075	0.053
	0.531	0.181	0.179	0.107	0.082	0.075	0.331	0.112	0.113	0.242	0.105	0.089	0.473	0.139	0.105	0.235	0.101	0.075	0.087	0.065	0.064	0.092	0.063	0.021
	0.506	0.179	0.196	0.124	0.113	0.102	0.357	0.14	0.131	0.222	0.075	0.115	0.501	0.139	0.122	0.262	0.116	0.104	0.093	0.099	0.049	0.118	0.094	0.059
	0.525	0.193	0.204	0.137	0.106	0.081	0.321	0.131	0.102	0.239	0.099	0.102	0.487	0.129	0.102	0.256	0.131	0.067	0.101	0.083	0.084	0.091	0.081	0.065
	0.533	0.199	0.181	0.099	0.099	0.101	0.351	0.146	0.125	0.258	0.082	0.084	0.473	0.161	0.127	0.249	0.118	0.107	0.094	0.089	0.062	0.11	0.079	0.039
	0.521	0.198	0.177	0.109	0.083	0.074	0.314	0.108	0.101	0.211	0.106	0.081	0.487	0.148	0.108	0.233	0.104	0.085	0.104	0.067	0.041	0.084	0.071	0.069
	0.509	0.179	0.176	0.129	0.077	0.093	0.339	0.119	0.137	0.229	0.089	0.105	0.477	0.152	0.132	0.225	0.093	0.125	0.094	0.071	0.036	0.103	0.069	0.041
	0.526	0.205	0.174	0.114	0.069	0.074	0.323	0.11	0.105	0.246	0.114	0.075	0.447	0.131	0.112	0.22	0.105	0.117	0.105	0.054	0.061	0.076	0.056	0.047
	0.516	0.203	0.191	0.131	0.1	0.099	0.342	0.138	0.116	0.226	0.085	0.097	0.491	0.141	0.129	0.247	0.121	0.091	0.111	0.087	0.046	0.104	0.089	0.085
Mean	0.520889	0.192111	0.184778	0.118778	0.0911111	0.0873333	0.334778	0.125444	0.116222	0.234111	0.0943333	0.0934444	0.479444	0.142444	0.117111	0.240889	0.111111	0.0968889	0.0986667	0.0768889	0.0553333	0.0972222	0.0752222	0.0532222
	P	Mean
	S-1_low	S-1_mid	S-1_high	S-2_low	S-2_mid	S-2_high	S-3_low	S-3_mid	S-3_high	S-4_low	S-4_mid	S-4_high	S-5_low	S-5_mid	S-5_high	S-6_low	S-6_mid	S-6_high	S-7_low	S-7_mid	S-7_high	S-8_low	S-8_mid	S-8_high
	0.242	0.11	0.088	0.105	0.058	0.04	0.12	0.075	0.067	0.105	0.074	0.047	0.183	0.106	0.077	0.111	0.067	0.064	0.056	0.021	0.019	0.055	0.02	0.012
	0.253	0.101	0.077	0.086	0.06	0.046	0.124	0.079	0.055	0.098	0.079	0.044	0.171	0.113	0.055	0.104	0.048	0.057	0.063	0.031	0.013	0.062	0.01	0.02
	0.257	0.105	0.093	0.112	0.043	0.029	0.105	0.087	0.073	0.117	0.067	0.059	0.188	0.095	0.089	0.122	0.081	0.069	0.054	0.026	0.015	0.067	0.014	0.015
	0.249	0.088	0.109	0.117	0.065	0.049	0.133	0.067	0.084	0.125	0.086	0.039	0.177	0.086	0.083	0.106	0.074	0.075	0.069	0.035	0.011	0.045	0.011	0.005
	0.249	0.103	0.103	0.136	0.071	0.053	0.125	0.073	0.065	0.111	0.084	0.069	0.213	0.091	0.087	0.081	0.072	0.085	0.055	0.024	0.017	0.059	0.009	0.007
	0.239	0.121	0.074	0.077	0.064	0.028	0.115	0.069	0.069	0.103	0.066	0.025	0.153	0.121	0.067	0.141	0.059	0.053	0.055	0.018	0.021	0.051	0.032	0.017
	0.235	0.132	0.067	0.093	0.041	0.031	0.117	0.093	0.051	0.085	0.062	0.055	0.173	0.126	0.072	0.116	0.064	0.053	0.041	0.007	0.025	0.065	0.029	0.019
	0.227	0.111	0.083	0.098	0.073	0.051	0.114	0.065	0.062	0.093	0.081	0.035	0.193	0.117	0.065	0.099	0.049	0.059	0.065	0.016	0.023	0.043	0.026	0.009
	0.231	0.121	0.099	0.125	0.049	0.034	0.131	0.071	0.079	0.112	0.069	0.051	0.195	0.101	0.099	0.118	0.088	0.063	0.049	0.013	0.025	0.049	0.03	0.002
Mean	0.242444	0.110222	0.0881111	0.105444	0.0582222	0.0401111	0.120444	0.0754444	0.0672222	0.105444	0.0742222	0.0471111	0.182889	0.106222	0.0771111	0.110889	0.0668889	0.0642222	0.0563333	0.0212222	0.0187778	0.0551111	0.0201111	0.0117778
	Si	Mean
	S-1_low	S-1_mid	S-1_high	S-2_low	S-2_mid	S-2_high	S-3_low	S-3_mid	S-3_high	S-4_low	S-4_mid	S-4_high	S-5_low	S-5_mid	S-5_high	S-6_low	S-6_mid	S-6_high	S-7_low	S-7_mid	S-7_high	S-8_low	S-8_mid	S-8_high
	4.094	3.52	3.419	2.616	2.435	2.007	3.476	3.283	3.086	2.838	2.256	2.181	3.834	3.441	3.19	2.953	2.887	2.102	1.451	1.311	0.973	1.414	0.773	0.713
	5.099	2.53	3.907	2.767	2.324	2.208	3.173	3.99	2.687	2.616	2.569	2.383	4.44	3.663	2.935	3.144	2.621	1.98	1.34	1.145	1.074	1.569	0.671	0.607
	3.591	4.13	4.02	2.445	2.657	1.83	3.88	2.717	2.682	3.026	2.389	1.982	3.329	3.275	3.535	2.83	3.109	2.33	1.628	1.533	1.15	1.126	0.895	0.842
	4.39	3.21	3.674	2.86	2.102	1.506	3.981	3.649	3.591	1.839	2.048	2.436	4.233	3.13	2.958	3.174	2.743	1.825	1.207	1.01	0.751	1.736	0.607	0.542
	4.296	3.73	3.164	2.927	2.18	2.373	2.87	3.805	3.195	2.739	2.555	1.797	3.546	3.729	3.422	2.587	3.078	2.403	1.75	1.566	1.228	1.037	0.964	0.902
	3.892	3.331	3.72	2.305	2.69	1.641	4.082	2.761	2.977	2.937	1.957	2.569	4.122	3.153	2.786	3.319	2.696	1.801	1.152	1.056	0.718	1.791	0.582	0.524
	3.798	3.83	3.118	2.372	2.768	2.508	2.971	2.917	2.581	3.837	2.464	1.926	3.435	3.752	3.594	2.732	3.031	2.379	1.695	1.612	1.195	1.092	0.939	0.884
	4.596	2.91	2.818	2.827	2.213	2.184	3.072	3.849	3.49	2.65	2.123	2.38	4.393	3.607	2.845	3.076	2.665	1.871	1.274	1.089	0.796	1.702	0.651	0.584
	3.089	4.51	2.931	2.427	2.546	1.806	3.779	2.576	3.485	3.06	1.943	1.979	3.228	3.219	3.445	2.762	3.153	2.224	1.562	1.477	0.872	1.259	0.875	0.819
Mean	4.09389	3.52233	3.419	2.61622	2.435	2.007	3.476	3.283	3.086	2.838	2.256	2.18144	3.84	3.441	3.19	2.953	2.887	2.10167	1.451	1.311	0.973	1.414	0.773	0.713

## Sheet: Mean Table 2
	Table 2. Nutrients (NH4+, NO2−, NO3−, P, Si) analysis of the soil samples from the mangrove ecosystems of eight stations (S-1 to S-8)
				NH4+	Mean
		S-1	S-2	S-3	S-4	S-5	S-6	S-7	S-8
		4.89	1.82	3.71	2.11	4.39	2.19	1.11	1.06
		5.9	2.14	4.76	1.39	3.22	1.85	0.89	1.31
		5.22	1.56	3.33	2.36	5.28	2.61	1.43	0.73
		4.67	2.11	3.93	1.78	3.84	1.93	0.68	0.93
		4.71	2.21	4.27	3.02	4.61	2.38	0.99	1.19
		5.07	1.43	3.15	1.2	4.17	2	1.23	1.47
		5.11	1.53	3.49	2.44	4.94	2.45	1.54	0.65
		4.56	2.07	4.09	1.86	3.5	1.77	0.79	1.39
		3.88	1.5	2.66	2.83	5.56	2.53	1.33	0.81
	Mean	4.89	1.81889	3.71	2.11	4.39	2.19	1.11	1.06
				NO2−	Mean
		S-1	S-2	S-3	S-4	S-5	S-6	S-7	S-8
		2.31	0.99	1.57	1.13	2.12	1.38	0.79	0.76
		1.89	1.2	1.86	1.54	2.47	1.69	0.91	0.85
		2.84	0.85	1.21	0.84	1.85	1.13	0.62	0.61
		2.6	0.67	1.36	1.34	2.61	1.27	1.02	0.95
		2.02	1.11	1.71	1.42	2.25	0.99	0.71	0.64
		1.97	0.87	1.43	0.81	1.99	1.77	0.87	0.88
		2.65	1.31	1.78	0.92	1.63	1.49	0.56	0.57
		1.78	1.14	1.93	1.42	2.39	1.63	0.96	0.91
		2.73	0.78	1.28	0.72	1.77	1.07	0.67	0.67
	Mean	2.31	0.991111	1.57	1.12667	2.12	1.38	0.79	0.76
				NO3−	Mean
		S-1	S-2	S-3	S-4	S-5	S-6	S-7	S-8
		17.09	6.73	12.42	8.01	16.39	10.06	4.57	4.16
		18.31	6.12	13.41	7.22	17.47	10.87	5.06	4.71
		16.21	7.12	11.71	8.84	15.51	9.65	4.96	3.77
		17.78	6.46	13.08	7.47	17.11	10.25	4.83	4.44
		16.18	6.59	12.11	8.19	16.17	9.87	4.39	3.97
		18	6.87	12.73	7.83	16.61	10.47	4.75	4.35
		16.4	7	11.76	8.55	15.67	9.35	4.31	3.88
		17.97	6.34	13.13	7.18	17.27	10.77	4.18	4.55
		15.87	7.34	11.43	8.8	15.31	9.25	4.08	3.61
	Mean	17.09	6.73	12.42	8.01	16.39	10.06	4.57	4.16
				P	Mean
		S-1	S-2	S-3	S-4	S-5	S-6	S-7	S-8
		529	335	479	367	519	425	303	299
		570	306	511	392	552	452	324	318
		497	356	456	348	498	404	286	284
		548	348	490	380	532	441	294	309
		518	342	488	375	528	433	312	292
		540	328	470	359	510	417	297	306
		510	322	468	354	506	409	309	289
		561	314	502	386	540	446	320	314
		488	364	447	342	488	398	282	280
	Mean	529	335	479	367	519.222	425	303	299
				Si	Mean
		S-1	S-2	S-3	S-4	S-5	S-6	S-7	S-8
		272	251	267	255	271	263	243	242
		293	270	288	275	290	280	248	245
		257	265	250	245	256	253	234	233
		281	262	278	241	282	276	255	254
		277	246	262	262	279	256	228	227
		267	256	272	248	263	270	258	257
		263	240	256	265	260	250	231	230
		287	237	284	269	286	273	252	251
		251	232	246	235	252	246	238	239
	Mean	272	251	267	255	271	263	243	242

## Sheet: Mean Table 3
Table 3. Bacterial abundance at eight stations (S-1 to S-8) in water and soil samples
			For Water Samples		Due to dilution factor each value is multiplied by 10^5
			Low Zone	Mean
		S-1	S-2	S-3	S-4	S-5	S-6	S-7	S-8
		1420	698	931	706	1060	896	658	636
		1515	671	949	731	1111	940	682	657
		1349	717	920	687	1025	875	641	618
		1472	686	939	719	1082	909	669	649
		1381	707	909	711	1075	889	651	641
		1459	689	953	701	1045	903	665	631
		1368	710	924	693	1038	883	647	623
		1491	679	942	725	1095	917	675	654
		1325	725	913	681	1009	852	634	615
	Mean	1420	698	931.111	706	1060	896	658	636
			Mid Zone	Mean
		S-1	S-2	S-3	S-4	S-5	S-6	S-7	S-8
		859	575	728	679	741	700	530	462
		814	597	761	702	773	731	551	481
		890	560	706	663	720	678	514	447
		837	586	744	690	756	714	541	473
		845	569	719	684	735	695	534	459
		873	581	737	674	747	706	526	466
		881	564	712	668	726	686	519	451
		828	590	750	695	762	722	546	477
		904	553	695	656	709	669	509	443
	Mean	859	575	728	679	741	700.111	530	462.111
			High Zone	Mean
		S-1	S-2	S-3	S-4	S-5	S-6	S-7	S-8
		775	558	716	662	728	698	227	209
		795	553	739	643	757	725	236	214
		759	580	733	677	707	679	210	198
		786	542	704	652	743	711	247	225
		771	569	712	668	737	691	218	230
		779	547	720	656	719	705	230	188
		764	574	728	672	713	685	207	193
		791	536	699	647	749	717	244	220
		755	563	693	681	699	671	224	204
	Mean	775	558	716	662	728	698	227	209
			In soil dilution was 7 times
			Soil	Mean
		S-1	S-2	S-3	S-4	S-5	S-6	S-7	S-8
		1020	261	831	280	970	400	230	110
		1115	230	789	251	926	434	251	113
		932	285	864	302	1004	373	214	102
		1101	244	819	265	993	418	241	121
		951	270	839	287	981	411	236	122
		1089	252	823	273	959	389	223	98
		939	278	843	295	947	382	219	99
		1108	237	798	258	936	427	246	118
		925	292	873	309	1014	366	209	107
	Mean	1020	261	831	280	970	400	229.889	110

## Sheet: Mean Table 4
Table 4. Comparison of above and belowground biomass of A. marina and total organic matter (TOM) in water and soil samples at eight stations (S-1 to S-8)
		Aboveground Biomass			Mean
	S-1	S-2	S-3	S-4	S-5	S-6	S-7	S-8
	131.23	120.19	129.09	122.5	130.98	126.36	119.93	119.72
	136.56	122.32	130.52	124.23	132.11	127.91	121.22	120.95
	129.66	117.6	127.2	121.16	129.49	124.48	118.24	118.31
	134.34	121.88	131.78	124.69	132.89	128.61	121.92	121.61
	124.06	117.1	126.16	120.12	128.75	124.38	117.27	122.49
	138.4	123.28	132.02	124.88	133.21	128.34	122.59	116.95
	128.12	118.5	126.4	120.31	129.07	124.11	117.94	117.83
	132.78	122.78	130.98	123.84	132.47	128.24	121.62	121.13
	125.9	118.06	127.66	120.77	129.85	124.81	118.64	118.49
Mean	131.228	120.19	129.09	122.5	130.98	126.36	119.93	119.72
		Belowground Biomass			Mean
	S-1	S-2	S-3	S-4	S-5	S-6	S-7	S-8
	139.86	127.59	137.47	130.93	139.17	134.71	127.83	127.13
	141.13	128.94	140.02	133.17	141.48	136.88	129.08	125.84
	138.17	126.07	135.48	129.02	137.22	132.73	126.24	128.64
	141.85	129.42	139.13	132.72	140.88	136.48	129.79	129.12
	142.61	130.14	138.69	129.59	140.38	135.92	125.61	124.82
	137.11	125.04	136.25	132.27	137.96	133.5	130.05	129.44
	137.87	125.76	135.81	129.14	137.46	132.94	125.87	125.14
	141.55	129.11	139.46	132.84	141.12	136.69	129.42	125.62
	138.59	126.24	134.92	128.69	136.86	132.54	126.58	128.42
Mean	139.86	127.59	137.47	130.93	139.17	134.71	127.83	127.13
		TOM (soil)		Mean
	S-1	S-2	S-3	S-4	S-5	S-6	S-7	S-8
	42.81	31.59	39.71	33.64	42.09	35.59	29.98	29.59
	44	32.28	40.88	34.03	43.08	36.17	31.57	30.9
	41.49	30.79	38.4	33.06	40.92	34.79	28.87	28.56
	44.43	32.49	41.33	32.75	43.4	36.49	29.11	30.47
	40.83	30.34	37.56	34.89	43.91	36.98	30.47	28.97
	44.79	32.84	41.86	32.39	40.27	34.2	29.49	30.21
	41.19	30.69	38.09	34.53	40.78	34.69	30.85	28.71
	44.13	32.39	41.02	34.22	43.26	36.39	31.09	30.62
	41.62	30.9	38.54	33.25	41.1	35.01	28.39	28.28
Mean	42.81	31.59	39.71	33.64	42.09	35.59	29.98	29.59
		TOM (water)		Mean
	S-1	S-2	S-3	S-4	S-5	S-6	S-7	S-8
	131.49	118.15	127.19	119.91	131.08	121.53	111.85	110.99
	130.96	117.56	128.05	117.98	131.67	122.47	112.67	111.8
	132.4	119.06	126.04	121.59	130.07	120.34	110.74	109.67
	130.1	116.76	128.87	118.92	132.47	123.01	113.33	112.54
	129.53	120.04	125.27	120.61	129.39	119.65	110.14	109.07
	133.45	116.26	129.11	119.21	132.77	123.41	113.56	112.91
	132.88	119.54	125.51	120.9	129.69	120.05	110.37	109.44
	130.58	117.24	128.34	118.33	132.09	122.72	112.96	112.31
	132.02	118.74	126.33	121.84	130.49	120.59	111.03	110.18
Mean	131.49	118.15	127.19	119.921	131.08	121.53	111.85	110.99

## Sheet: Standard Deviation Table 1
	Table 1. Nutrients (NH4+, NO2−, NO3−, P, Si) analysis of seawater samples from eight stations (S-1 to S-8)
	NH4+	Standard Deviation
	S-1_low	S-1_mid	S-1_high	S-2_low	S-2_mid	S-2_high	S-3_low	S-3_mid	S-3_high	S-4_low	S-4_mid	S-4_high	S-5_low	S-5_mid	S-5_high	S-6_low	S-6_mid	S-6_high	S-7_low	S-7_mid	S-7_high	S-8_low	S-8_mid	S-8_high
	0.457	0.324	0.297	0.328	0.259	0.174	0.441	0.29	0.226	0.349	0.256	0.194	0.456	0.301	0.291	0.358	0.289	0.213	0.096	0.082	0.066	0.094	0.079	0.063
	0.451	0.331	0.293	0.317	0.255	0.171	0.453	0.295	0.235	0.331	0.261	0.19	0.487	0.29	0.272	0.361	0.278	0.207	0.102	0.071	0.035	0.09	0.091	0.054
	0.463	0.317	0.288	0.333	0.271	0.163	0.461	0.284	0.219	0.353	0.227	0.202	0.463	0.321	0.289	0.349	0.269	0.191	0.077	0.097	0.075	0.103	0.075	0.095
	0.456	0.335	0.282	0.321	0.249	0.179	0.445	0.303	0.246	0.361	0.268	0.183	0.453	0.314	0.317	0.336	0.294	0.201	0.087	0.078	0.069	0.063	0.088	0.071
	0.457	0.313	0.305	0.331	0.267	0.169	0.452	0.281	0.221	0.344	0.253	0.215	0.466	0.297	0.306	0.351	0.291	0.217	0.099	0.091	0.071	0.101	0.101	0.059
	0.453	0.326	0.288	0.326	0.251	0.179	0.431	0.275	0.232	0.357	0.258	0.175	0.445	0.305	0.286	0.365	0.286	0.209	0.093	0.074	0.062	0.086	0.057	0.067
	0.461	0.323	0.312	0.335	0.269	0.167	0.437	0.315	0.206	0.337	0.244	0.205	0.459	0.288	0.261	0.381	0.284	0.225	0.105	0.087	0.063	0.125	0.07	0.055
	0.456	0.328	0.306	0.323	0.247	0.185	0.421	0.306	0.233	0.345	0.285	0.186	0.449	0.283	0.289	0.367	0.309	0.233	0.115	0.067	0.057	0.084	0.083	0.038
	0.458	0.32	0.305	0.339	0.265	0.177	0.429	0.294	0.217	0.367	0.249	0.199	0.425	0.312	0.311	0.355	0.298	0.219	0.089	0.093	0.097	0.098	0.066	0.069
STDEV	0.00365529	0.00686375	0.0102225	0.00709656	0.00913479	0.00692419	0.0129465	0.0128062	0.0118369	0.0114891	0.0160312	0.0123085	0.0168036	0.0129207	0.0180069	0.0127028	0.0115326	0.0126271	0.0111068	0.0104735	0.0163665	0.0167614	0.013578	0.015509
	NO2−	Standard Deviation
	S-1_low	S-1_mid	S-1_high	S-2_low	S-2_mid	S-2_high	S-3_low	S-3_mid	S-3_high	S-4_low	S-4_mid	S-4_high	S-5_low	S-5_mid	S-5_high	S-6_low	S-6_mid	S-6_high	S-7_low	S-7_mid	S-7_high	S-8_low	S-8_mid	S-8_high
	0.223	0.14	0.074	0.103	0.05	0.049	0.195	0.091	0.058	0.112	0.083	0.038	0.221	0.104	0.069	0.152	0.098	0.053	0.039	0.038	0.031	0.032	0.025	0.012
	0.232	0.172	0.072	0.105	0.056	0.047	0.191	0.084	0.067	0.107	0.102	0.051	0.217	0.107	0.083	0.141	0.087	0.057	0.026	0.029	0.045	0.021	0.019	0.006
	0.211	0.15	0.069	0.099	0.04	0.055	0.202	0.101	0.038	0.121	0.094	0.024	0.235	0.097	0.059	0.165	0.095	0.043	0.048	0.051	0.01	0.055	0.017	0.017
	0.229	0.12	0.075	0.109	0.06	0.044	0.183	0.076	0.061	0.103	0.055	0.043	0.229	0.125	0.079	0.127	0.11	0.065	0.035	0.045	0.031	0.035	0.035	0.005
	0.242	0.14	0.071	0.097	0.07	0.051	0.188	0.075	0.052	0.119	0.072	0.056	0.216	0.091	0.059	0.183	0.081	0.074	0.051	0.035	0.039	0.023	0.031	0.023
	0.204	0.15	0.077	0.104	0.05	0.049	0.197	0.103	0.064	0.101	0.095	0.02	0.226	0.117	0.076	0.121	0.101	0.032	0.027	0.041	0.048	0.034	0.026	0.001
	0.217	0.16	0.073	0.101	0.052	0.054	0.207	0.106	0.055	0.117	0.111	0.033	0.213	0.087	0.064	0.175	0.096	0.043	0.043	0.031	0.041	0.029	0.01	0.019
	0.235	0.13	0.079	0.107	0.03	0.043	0.191	0.083	0.076	0.105	0.073	0.053	0.208	0.111	0.073	0.139	0.102	0.064	0.031	0.025	0.019	0.014	0.032	0.007
	0.215	0.111	0.072	0.103	0.044	0.05	0.199	0.097	0.049	0.122	0.063	0.026	0.225	0.101	0.061	0.163	0.109	0.049	0.052	0.049	0.035	0.043	0.029	0.022
STDEV	0.0123839	0.0191906	0.00308671	0.00375648	0.011595	0.00404489	0.00739557	0.0117154	0.0110428	0.00814623	0.018758	0.013377	0.00847709	0.0121564	0.0090108	0.0213763	0.00943398	0.0131244	0.010018	0.00905232	0.0122758	0.012235	0.00811549	0.00809492
	NO3−	Standard Deviation
	S-1_low	S-1_mid	S-1_high	S-2_low	S-2_mid	S-2_high	S-3_low	S-3_mid	S-3_high	S-4_low	S-4_mid	S-4_high	S-5_low	S-5_mid	S-5_high	S-6_low	S-6_mid	S-6_high	S-7_low	S-7_mid	S-7_high	S-8_low	S-8_mid	S-8_high
	0.521	0.192	0.185	0.119	0.091	0.087	0.335	0.125	0.116	0.234	0.094	0.093	0.479	0.142	0.117	0.241	0.111	0.101	0.099	0.077	0.055	0.097	0.075	0.053
	0.531	0.181	0.179	0.107	0.082	0.075	0.331	0.112	0.113	0.242	0.105	0.089	0.473	0.139	0.105	0.235	0.101	0.075	0.087	0.065	0.064	0.092	0.063	0.021
	0.506	0.179	0.196	0.124	0.113	0.102	0.357	0.14	0.131	0.222	0.075	0.115	0.501	0.139	0.122	0.262	0.116	0.104	0.093	0.099	0.049	0.118	0.094	0.059
	0.525	0.193	0.204	0.137	0.106	0.081	0.321	0.131	0.102	0.239	0.099	0.102	0.487	0.129	0.102	0.256	0.131	0.067	0.101	0.083	0.084	0.091	0.081	0.065
	0.533	0.199	0.181	0.099	0.099	0.101	0.351	0.146	0.125	0.258	0.082	0.084	0.473	0.161	0.127	0.249	0.118	0.107	0.094	0.089	0.062	0.11	0.079	0.039
	0.521	0.198	0.177	0.109	0.083	0.074	0.314	0.108	0.101	0.211	0.106	0.081	0.487	0.148	0.108	0.233	0.104	0.085	0.104	0.067	0.041	0.084	0.071	0.069
	0.509	0.179	0.176	0.129	0.077	0.093	0.339	0.119	0.137	0.229	0.089	0.105	0.477	0.152	0.132	0.225	0.093	0.125	0.094	0.071	0.036	0.103	0.069	0.041
	0.526	0.205	0.174	0.114	0.069	0.074	0.323	0.11	0.105	0.246	0.114	0.075	0.447	0.131	0.112	0.22	0.105	0.117	0.105	0.054	0.061	0.076	0.056	0.047
	0.516	0.203	0.191	0.131	0.1	0.099	0.342	0.138	0.116	0.226	0.085	0.097	0.491	0.141	0.129	0.247	0.121	0.091	0.111	0.087	0.046	0.104	0.089	0.085
STDEV	0.00921201	0.0102157	0.0102198	0.0125576	0.0144866	0.0118216	0.014149	0.01409	0.0127356	0.0140129	0.0127475	0.0126897	0.0152242	0.0100264	0.011005	0.0139772	0.0116345	0.0190817	0.00739932	0.0140218	0.0144914	0.013065	0.0120704	0.0189062
	P	Standard Deviation
	S-1_low	S-1_mid	S-1_high	S-2_low	S-2_mid	S-2_high	S-3_low	S-3_mid	S-3_high	S-4_low	S-4_mid	S-4_high	S-5_low	S-5_mid	S-5_high	S-6_low	S-6_mid	S-6_high	S-7_low	S-7_mid	S-7_high	S-8_low	S-8_mid	S-8_high
	0.242	0.11	0.088	0.105	0.058	0.04	0.12	0.075	0.067	0.105	0.074	0.047	0.183	0.106	0.077	0.111	0.067	0.064	0.056	0.021	0.019	0.055	0.02	0.012
	0.253	0.101	0.077	0.086	0.06	0.046	0.124	0.079	0.055	0.098	0.079	0.044	0.171	0.113	0.055	0.104	0.048	0.057	0.063	0.031	0.013	0.062	0.01	0.02
	0.257	0.105	0.093	0.112	0.043	0.029	0.105	0.087	0.073	0.117	0.067	0.059	0.188	0.095	0.089	0.122	0.081	0.069	0.054	0.026	0.015	0.067	0.014	0.015
	0.249	0.088	0.109	0.117	0.065	0.049	0.133	0.067	0.084	0.125	0.086	0.039	0.177	0.086	0.083	0.106	0.074	0.075	0.069	0.035	0.011	0.045	0.011	0.005
	0.249	0.103	0.103	0.136	0.071	0.053	0.125	0.073	0.065	0.111	0.084	0.069	0.213	0.091	0.087	0.081	0.072	0.085	0.055	0.024	0.017	0.059	0.009	0.007
	0.239	0.121	0.074	0.077	0.064	0.028	0.115	0.069	0.069	0.103	0.066	0.025	0.153	0.121	0.067	0.141	0.059	0.053	0.055	0.018	0.021	0.051	0.032	0.017
	0.235	0.132	0.067	0.093	0.041	0.031	0.117	0.093	0.051	0.085	0.062	0.055	0.173	0.126	0.072	0.116	0.064	0.053	0.041	0.007	0.025	0.065	0.029	0.019
	0.227	0.111	0.083	0.098	0.073	0.051	0.114	0.065	0.062	0.093	0.081	0.035	0.193	0.117	0.065	0.099	0.049	0.059	0.065	0.016	0.023	0.043	0.026	0.009
	0.231	0.121	0.099	0.125	0.049	0.034	0.131	0.071	0.079	0.112	0.069	0.051	0.195	0.101	0.099	0.118	0.088	0.063	0.049	0.013	0.025	0.049	0.03	0.002
STDEV	0.0102848	0.013065	0.0141195	0.0190073	0.0116058	0.00993031	0.00883333	0.00936898	0.0106158	0.0123704	0.00865705	0.0132707	0.0171351	0.0139891	0.0137699	0.0166316	0.0135503	0.0106275	0.0085	0.00882862	0.00514242	0.00869546	0.00934672	0.00641829
	Si	Standard Deviation
	S-1_low	S-1_mid	S-1_high	S-2_low	S-2_mid	S-2_high	S-3_low	S-3_mid	S-3_high	S-4_low	S-4_mid	S-4_high	S-5_low	S-5_mid	S-5_high	S-6_low	S-6_mid	S-6_high	S-7_low	S-7_mid	S-7_high	S-8_low	S-8_mid	S-8_high
	4.094	3.52	3.419	2.616	2.435	2.007	3.476	3.283	3.086	2.838	2.256	2.181	3.834	3.441	3.19	2.953	2.887	2.102	1.451	1.311	0.973	1.414	0.773	0.713
	5.099	2.53	3.907	2.767	2.324	2.208	3.173	3.99	2.687	2.616	2.569	2.383	4.44	3.663	2.935	3.144	2.621	1.98	1.34	1.145	1.074	1.569	0.671	0.607
	3.591	4.13	4.02	2.445	2.657	1.83	3.88	2.717	2.682	3.026	2.389	1.982	3.329	3.275	3.535	2.83	3.109	2.33	1.628	1.533	1.15	1.126	0.895	0.842
	4.39	3.21	3.674	2.86	2.102	1.506	3.981	3.649	3.591	1.839	2.048	2.436	4.233	3.13	2.958	3.174	2.743	1.825	1.207	1.01	0.751	1.736	0.607	0.542
	4.296	3.73	3.164	2.927	2.18	2.373	2.87	3.805	3.195	2.739	2.555	1.797	3.546	3.729	3.422	2.587	3.078	2.403	1.75	1.566	1.228	1.037	0.964	0.902
	3.892	3.331	3.72	2.305	2.69	1.641	4.082	2.761	2.977	2.937	1.957	2.569	4.122	3.153	2.786	3.319	2.696	1.801	1.152	1.056	0.718	1.791	0.582	0.524
	3.798	3.83	3.118	2.372	2.768	2.508	2.971	2.917	2.581	3.837	2.464	1.926	3.435	3.752	3.594	2.732	3.031	2.379	1.695	1.612	1.195	1.092	0.939	0.884
	4.596	2.91	2.818	2.827	2.213	2.184	3.072	3.849	3.49	2.65	2.123	2.38	4.393	3.607	2.845	3.076	2.665	1.871	1.274	1.089	0.796	1.702	0.651	0.584
	3.089	4.51	2.931	2.427	2.546	1.806	3.779	2.576	3.485	3.06	1.943	1.979	3.228	3.219	3.445	2.762	3.153	2.224	1.562	1.477	0.872	1.259	0.875	0.819
STDEV	0.589693	0.609956	0.434445	0.235796	0.24368	0.337893	0.468318	0.55377	0.383837	0.522597	0.24916	0.271307	0.472486	0.253232	0.316658	0.242078	0.21051	0.242325	0.219424	0.241074	0.197382	0.296977	0.149436	0.152347

## Sheet: SD Table 2
	Table 2. Nutrients (NH4+, NO2−, NO3−, P, Si) analysis of the soil samples from the mangrove ecosystems of eight stations (S-1 to S-8)
				NH4+	Standard Deviation
		S-1	S-2	S-3	S-4	S-5	S-6	S-7	S-8
		4.89	1.82	3.71	2.11	4.39	2.19	1.11	1.06
		5.9	2.14	4.76	1.39	3.22	1.85	0.89	1.31
		5.22	1.56	3.33	2.36	5.28	2.61	1.43	0.73
		4.67	2.11	3.93	1.78	3.84	1.93	0.68	0.93
		4.71	2.21	4.27	3.02	4.61	2.38	0.99	1.19
		5.07	1.43	3.15	1.2	4.17	2	1.23	1.47
		5.11	1.53	3.49	2.44	4.94	2.45	1.54	0.65
		4.56	2.07	4.09	1.86	3.5	1.77	0.79	1.39
		3.88	1.5	2.66	2.83	5.56	2.53	1.33	0.81
	STDEV	0.549955	0.317665	0.634212	0.616015	0.792449	0.314523	0.295846	0.298496
				NO2−	Standard Deviation
		S-1	S-2	S-3	S-4	S-5	S-6	S-7	S-8
		2.31	0.99	1.57	1.13	2.12	1.38	0.79	0.76
		1.89	1.2	1.86	1.54	2.47	1.69	0.91	0.85
		2.84	0.85	1.21	0.84	1.85	1.13	0.62	0.61
		2.6	0.67	1.36	1.34	2.61	1.27	1.02	0.95
		2.02	1.11	1.71	1.42	2.25	0.99	0.71	0.64
		1.97	0.87	1.43	0.81	1.99	1.77	0.87	0.88
		2.65	1.31	1.78	0.92	1.63	1.49	0.56	0.57
		1.78	1.14	1.93	1.42	2.39	1.63	0.96	0.91
		2.73	0.78	1.28	0.72	1.77	1.07	0.67	0.67
	STDEV	0.405278	0.213275	0.263344	0.31205	0.336303	0.284077	0.160156	0.14239
				NO3−	Standard Deviation
		S-1	S-2	S-3	S-4	S-5	S-6	S-7	S-8
		17.09	6.73	12.42	8.01	16.39	10.06	4.57	4.16
		18.31	6.12	13.41	7.22	17.47	10.87	5.06	4.71
		16.21	7.12	11.71	8.84	15.51	9.65	4.96	3.77
		17.78	6.46	13.08	7.47	17.11	10.25	4.83	4.44
		16.18	6.59	12.11	8.19	16.17	9.87	4.39	3.97
		18	6.87	12.73	7.83	16.61	10.47	4.75	4.35
		16.4	7	11.76	8.55	15.67	9.35	4.31	3.88
		17.97	6.34	13.13	7.18	17.27	10.77	4.18	4.55
		15.87	7.34	11.43	8.8	15.31	9.25	4.08	3.61
	STDEV	0.944325	0.392651	0.709912	0.639727	0.79177	0.584038	0.350785	0.377194
				P	Standard Deviation
		S-1	S-2	S-3	S-4	S-5	S-6	S-7	S-8
		529	335	479	367	519	425	303	299
		570	306	511	392	552	452	324	318
		497	356	456	348	498	404	286	284
		548	348	490	380	532	441	294	309
		518	342	488	375	528	433	312	292
		540	328	470	359	510	417	297	306
		510	322	468	354	506	409	309	289
		561	314	502	386	540	446	320	314
		488	364	447	342	488	398	282	280
	STDEV	28.2268	19.3649	20.9464	17.4571	20.711	19.3003	14.5516	13.5554
				Si	Standard Deviation
		S-1	S-2	S-3	S-4	S-5	S-6	S-7	S-8
		272	251	267	255	271	263	243	242
		293	270	288	275	290	280	248	245
		257	265	250	245	256	253	234	233
		281	262	278	241	282	276	255	254
		277	246	262	262	279	256	228	227
		267	256	272	248	263	270	258	257
		263	240	256	265	260	250	231	230
		287	237	284	269	286	273	252	251
		251	232	246	235	252	246	238	239
	STDEV	13.8924	13.2571	14.7986	13.6473	13.8834	12.3187	10.8972	10.7121

## Sheet: SD Table 3
Table 3. Bacterial abundance at eight stations (S-1 to S-8) in water and soil samples
			For Water Samples		Due to dilution factor each value is multiplied by 10^5
			Low Zone	Standard Deviation
		S-1	S-2	S-3	S-4	S-5	S-6	S-7	S-8
		1420	698	931	706	1060	896	658	636
		1515	671	949	731	1111	940	682	657
		1349	717	920	687	1025	875	641	618
		1472	686	939	719	1082	909	669	649
		1381	707	909	711	1075	889	651	641
		1459	689	953	701	1045	903	665	631
		1368	710	924	693	1038	883	647	623
		1491	679	942	725	1095	917	675	654
		1325	725	913	681	1009	852	634	615
	STDEV	67.6221	18.1315	15.6959	17.1756	33.6712	25.4706	16.0857	15.4839
			Mid Zone	Standard Deviation
		S-1	S-2	S-3	S-4	S-5	S-6	S-7	S-8
		859	575	728	679	741	700	530	462
		814	597	761	702	773	731	551	481
		890	560	706	663	720	678	514	447
		837	586	744	690	756	714	541	473
		845	569	719	684	735	695	534	459
		873	581	737	674	747	706	526	466
		881	564	712	668	726	686	519	451
		828	590	750	695	762	722	546	477
		904	553	695	656	709	669	509	443
	STDEV	30.2738	14.7139	21.8518	15.2561	20.7726	20.4417	14.4395	13.4112
			High Zone	Standard Deviation
		S-1	S-2	S-3	S-4	S-5	S-6	S-7	S-8
		775	558	716	662	728	698	227	209
		795	553	739	643	757	725	236	214
		759	580	733	677	707	679	210	198
		786	542	704	652	743	711	247	225
		771	569	712	668	737	691	218	230
		779	547	720	656	719	705	230	188
		764	574	728	672	713	685	207	193
		791	536	699	647	749	717	244	220
		755	563	693	681	699	671	224	204
	STDEV	14.0801	14.8829	15.6365	13.435	19.9249	18.0831	13.9553	14.5172
			In soil dilution was 7 times
			Soil	Standard Deviation
		S-1	S-2	S-3	S-4	S-5	S-6	S-7	S-8
		1020	261	831	280	970	400	230	110
		1115	230	789	251	926	434	251	113
		932	285	864	302	1004	373	214	102
		1101	244	819	265	993	418	241	121
		951	270	839	287	981	411	236	122
		1089	252	823	273	959	389	223	98
		939	278	843	295	947	382	219	99
		1108	237	798	258	936	427	246	118
		925	292	873	309	1014	366	209	107
	STDEV	83.8018	21.8346	27.6632	19.9937	30.5859	24.135	14.6667	9.19239

## Sheet: SD Table 4
Table 4. Comparison of above and belowground biomass of A. marina and total organic matter (TOM) in water and soil samples at eight stations (S-1 to S-8)
		Aboveground Biomass			Standard Deviation
	S-1	S-2	S-3	S-4	S-5	S-6	S-7	S-8
	131.23	120.19	129.09	122.5	130.98	126.36	119.93	119.72
	136.56	122.32	130.52	124.23	132.11	127.91	121.22	120.95
	129.66	117.6	127.2	121.16	129.49	124.48	118.24	118.31
	134.34	121.88	131.78	124.69	132.89	128.61	121.92	121.61
	124.06	117.1	126.16	120.12	128.75	124.38	117.27	122.49
	138.4	123.28	132.02	124.88	133.21	128.34	122.59	116.95
	128.12	118.5	126.4	120.31	129.07	124.11	117.94	117.83
	132.78	122.78	130.98	123.84	132.47	128.24	121.62	121.13
	125.9	118.06	127.66	120.77	129.85	124.81	118.64	118.49
STDEV	4.79384	2.43152	2.31506	1.9525	1.74055	1.93131	1.97205	1.92003
		Belowground Biomass			Standard Deviation
	S-1	S-2	S-3	S-4	S-5	S-6	S-7	S-8
	139.86	127.59	137.47	130.93	139.17	134.71	127.83	127.13
	141.13	128.94	140.02	133.17	141.48	136.88	129.08	125.84
	138.17	126.07	135.48	129.02	137.22	132.73	126.24	128.64
	141.85	129.42	139.13	132.72	140.88	136.48	129.79	129.12
	142.61	130.14	138.69	129.59	140.38	135.92	125.61	124.82
	137.11	125.04	136.25	132.27	137.96	133.5	130.05	129.44
	137.87	125.76	135.81	129.14	137.46	132.94	125.87	125.14
	141.55	129.11	139.46	132.84	141.12	136.69	129.42	125.62
	138.59	126.24	134.92	128.69	136.86	132.54	126.58	128.42
STDEV	1.99947	1.86978	1.91746	1.84834	1.83894	1.8184	1.79308	1.81937
		TOM (soil)		Standard Deviation
	S-1	S-2	S-3	S-4	S-5	S-6	S-7	S-8
	42.81	31.59	39.71	33.64	42.09	35.59	29.98	29.59
	44	32.28	40.88	34.03	43.08	36.17	31.57	30.9
	41.49	30.79	38.4	33.06	40.92	34.79	28.87	28.56
	44.43	32.49	41.33	32.75	43.4	36.49	29.11	30.47
	40.83	30.34	37.56	34.89	43.91	36.98	30.47	28.97
	44.79	32.84	41.86	32.39	40.27	34.2	29.49	30.21
	41.19	30.69	38.09	34.53	40.78	34.69	30.85	28.71
	44.13	32.39	41.02	34.22	43.26	36.39	31.09	30.62
	41.62	30.9	38.54	33.25	41.1	35.01	28.39	28.28
STDEV	1.55751	0.93389	1.60716	0.843075	1.35808	0.964171	1.09055	0.991943
		TOM (water)		Standard Deviation
	S-1	S-2	S-3	S-4	S-5	S-6	S-7	S-8
	131.49	118.15	127.19	119.91	131.08	121.53	111.85	110.99
	130.96	117.56	128.05	117.98	131.67	122.47	112.67	111.8
	132.4	119.06	126.04	121.59	130.07	120.34	110.74	109.67
	130.1	116.76	128.87	118.92	132.47	123.01	113.33	112.54
	129.53	120.04	125.27	120.61	129.39	119.65	110.14	109.07
	133.45	116.26	129.11	119.21	132.77	123.41	113.56	112.91
	132.88	119.54	125.51	120.9	129.69	120.05	110.37	109.44
	130.58	117.24	128.34	118.33	132.09	122.72	112.96	112.31
	132.02	118.74	126.33	121.84	130.49	120.59	111.03	110.18
STDEV	1.31175	1.29232	1.4638	1.40124	1.2406	1.41638	1.32467	1.45666
